# Supplementary material for: Pet Owners’ Attitudes and Opinions towards Cat and Dog Care Practices in Aotearoa New Zealand
Source: Vet Sci. 2023 Oct 4;10(10):606. doi: 10.3390/vetsci10100606 (PMC10611160; doi:10.3390/vetsci10100606)
Supplement: Supplementary file 1 [file vetsci-10-00606-s001.zip]

Archive with 1 entries (1 files):
- vetsci-2614252-supplementary.pdf
